# Supplementary material for: A new white-spotted Megaselia Rondani (Diptera: Phoridae) from western North America
Source: Biodivers Data J. 2019 Apr 23;7:e34310. doi: 10.3897/BDJ.7.e34310 (PMC6491411; doi:10.3897/BDJ.7.e34310)
Supplement: XML Treatment for Megaselia simunorum [file BDJ.7.e34310-treatment1.xml]

<!DOCTYPE tp:taxon-treatment
  PUBLIC "-//TaxonX//DTD Taxonomic Treatment Publishing DTD v0 20100105//EN" "tax-treatment-NSO.dtd">
<tp:taxon-treatment xmlns:tp="http://www.plazi.org/taxpub"><tp:treatment-meta><mixed-citation publication-type="journal"><person-group><name><surname>Brown</surname><given-names>Brian V.</given-names></name><name><surname>Wong</surname><given-names>Maria A.</given-names></name><name><surname>Hartop</surname><given-names>Emily</given-names></name></person-group><article-title>A new white-spotted <italic><tp:taxon-name><tp:taxon-name-part taxon-name-part-type="genus" reg="Megaselia">Megaselia</tp:taxon-name-part></tp:taxon-name></italic> Rondani (<tp:taxon-name><tp:taxon-name-part taxon-name-part-type="order">Diptera</tp:taxon-name-part></tp:taxon-name>: <tp:taxon-name><tp:taxon-name-part taxon-name-part-type="family">Phoridae</tp:taxon-name-part></tp:taxon-name>) from western North America</article-title><source>Biodivers Data J</source><day>23</day><month>4</month><year>2019</year><volume>7</volume><pub-id pub-id-type="doi">10.3897/BDJ.7.e34310</pub-id></mixed-citation></tp:treatment-meta><tp:nomenclature><tp:taxon-name><tp:taxon-name-part taxon-name-part-type="genus">Megaselia</tp:taxon-name-part> <tp:taxon-name-part taxon-name-part-type="species">simunorum</tp:taxon-name-part><object-id xmlns:xlink="http://www.w3.org/1999/xlink" content-type="zoobank" xlink:type="simple" object-id-type="ZooBank">urn:lsid:zoobank.org:act:D300CD48-1374-40A5-BC23-82EDF0E7467C</object-id></tp:taxon-name><tp:taxon-authority>Brown, Wong, and Hartop</tp:taxon-authority><tp:taxon-status xmlns:xlink="http://www.w3.org/1999/xlink" xlink:type="simple">sp. n.</tp:taxon-status></tp:nomenclature><tp:treatment-sec sec-type="materials"><title>Materials</title><list list-type="alpha-lower" list-content="occurrences"><list-item><p><bold>Type status:</bold> <named-content xmlns:xlink="http://www.w3.org/1999/xlink" content-type="dwc:typeStatus" xlink:type="simple">Holotype</named-content>. <bold>Occurrence:</bold> catalogNumber: <named-content xmlns:xlink="http://www.w3.org/1999/xlink" content-type="dwc:catalogNumber" xlink:type="simple">LACM ENT 366270</named-content>; sex: <named-content xmlns:xlink="http://www.w3.org/1999/xlink" content-type="dwc:sex" xlink:type="simple">male</named-content>; <bold>Location:</bold> country: <named-content xmlns:xlink="http://www.w3.org/1999/xlink" content-type="dwc:country" xlink:type="simple">USA</named-content>; stateProvince: <named-content xmlns:xlink="http://www.w3.org/1999/xlink" content-type="dwc:stateProvince" xlink:type="simple">California</named-content>; county: <named-content xmlns:xlink="http://www.w3.org/1999/xlink" content-type="dwc:county" xlink:type="simple">Los Angeles</named-content>; locality: <named-content xmlns:xlink="http://www.w3.org/1999/xlink" content-type="dwc:locality" xlink:type="simple">Encino</named-content>; verbatimCoordinates: <named-content xmlns:xlink="http://www.w3.org/1999/xlink" content-type="dwc:verbatimCoordinates" xlink:type="simple">34.167°N, 118.513°W</named-content>; verbatimCoordinateSystem: <named-content xmlns:xlink="http://www.w3.org/1999/xlink" content-type="dwc:verbatimCoordinateSystem" xlink:type="simple">decimal degrees</named-content>; decimalLatitude: <named-content xmlns:xlink="http://www.w3.org/1999/xlink" content-type="dwc:decimalLatitude" xlink:type="simple">34.167</named-content>; decimalLongitude: <named-content xmlns:xlink="http://www.w3.org/1999/xlink" content-type="dwc:decimalLongitude" xlink:type="simple">-118.513</named-content>; <bold>Event:</bold> eventID: <named-content xmlns:xlink="http://www.w3.org/1999/xlink" content-type="dwc:eventID" xlink:type="simple">BioSCAN 18490</named-content>; samplingProtocol: <named-content xmlns:xlink="http://www.w3.org/1999/xlink" content-type="dwc:samplingProtocol" xlink:type="simple">Malaise trap</named-content>; <bold>Record Level:</bold> institutionCode: <named-content xmlns:xlink="http://www.w3.org/1999/xlink" content-type="dwc:institutionCode" xlink:type="simple">LACM</named-content>; basisOfRecord: <named-content xmlns:xlink="http://www.w3.org/1999/xlink" content-type="dwc:basisOfRecord" xlink:type="simple">Preserved specimen</named-content></p></list-item><list-item><p><bold>Type status:</bold> <named-content xmlns:xlink="http://www.w3.org/1999/xlink" content-type="dwc:typeStatus" xlink:type="simple">Paratype</named-content>. <bold>Occurrence:</bold> recordedBy: <named-content xmlns:xlink="http://www.w3.org/1999/xlink" content-type="dwc:recordedBy" xlink:type="simple">B.Brown, G.Kung</named-content>; sex: <named-content xmlns:xlink="http://www.w3.org/1999/xlink" content-type="dwc:sex" xlink:type="simple">male</named-content>; lifeStage: <named-content xmlns:xlink="http://www.w3.org/1999/xlink" content-type="dwc:lifeStage" xlink:type="simple">adult</named-content>; <bold>Location:</bold> country: <named-content xmlns:xlink="http://www.w3.org/1999/xlink" content-type="dwc:country" xlink:type="simple">USA</named-content>; stateProvince: <named-content xmlns:xlink="http://www.w3.org/1999/xlink" content-type="dwc:stateProvince" xlink:type="simple">California</named-content>; county: <named-content xmlns:xlink="http://www.w3.org/1999/xlink" content-type="dwc:county" xlink:type="simple">Kern</named-content>; locality: <named-content xmlns:xlink="http://www.w3.org/1999/xlink" content-type="dwc:locality" xlink:type="simple">Wind Wolves Preserve</named-content>; verbatimCoordinates: <named-content xmlns:xlink="http://www.w3.org/1999/xlink" content-type="dwc:verbatimCoordinates" xlink:type="simple">34.956°N, 119.187°W</named-content>; verbatimCoordinateSystem: <named-content xmlns:xlink="http://www.w3.org/1999/xlink" content-type="dwc:verbatimCoordinateSystem" xlink:type="simple">decimal degrees</named-content>; decimalLatitude: <named-content xmlns:xlink="http://www.w3.org/1999/xlink" content-type="dwc:decimalLatitude" xlink:type="simple">34.956</named-content>; decimalLongitude: <named-content xmlns:xlink="http://www.w3.org/1999/xlink" content-type="dwc:decimalLongitude" xlink:type="simple">-119.187</named-content>; <bold>Event:</bold> samplingProtocol: <named-content xmlns:xlink="http://www.w3.org/1999/xlink" content-type="dwc:samplingProtocol" xlink:type="simple">Malaise trap</named-content>; verbatimEventDate: <named-content xmlns:xlink="http://www.w3.org/1999/xlink" content-type="dwc:verbatimEventDate" xlink:type="simple">9-15.v.2018</named-content>; <bold>Record Level:</bold> institutionID: <named-content xmlns:xlink="http://www.w3.org/1999/xlink" content-type="dwc:institutionID" xlink:type="simple">LACM</named-content>; institutionCode: <named-content xmlns:xlink="http://www.w3.org/1999/xlink" content-type="dwc:institutionCode" xlink:type="simple">LACM</named-content>; basisOfRecord: <named-content xmlns:xlink="http://www.w3.org/1999/xlink" content-type="dwc:basisOfRecord" xlink:type="simple">PreservedSpecimen</named-content></p></list-item><list-item><p><bold>Type status:</bold> <named-content xmlns:xlink="http://www.w3.org/1999/xlink" content-type="dwc:typeStatus" xlink:type="simple">Paratype</named-content>. <bold>Occurrence:</bold> recordedBy: <named-content xmlns:xlink="http://www.w3.org/1999/xlink" content-type="dwc:recordedBy" xlink:type="simple">B.Brown, G.Hendler</named-content>; sex: <named-content xmlns:xlink="http://www.w3.org/1999/xlink" content-type="dwc:sex" xlink:type="simple">male</named-content>; <bold>Location:</bold> country: <named-content xmlns:xlink="http://www.w3.org/1999/xlink" content-type="dwc:country" xlink:type="simple">USA</named-content>; stateProvince: <named-content xmlns:xlink="http://www.w3.org/1999/xlink" content-type="dwc:stateProvince" xlink:type="simple">California</named-content>; county: <named-content xmlns:xlink="http://www.w3.org/1999/xlink" content-type="dwc:county" xlink:type="simple">Los Angeles</named-content>; verbatimLocality: <named-content xmlns:xlink="http://www.w3.org/1999/xlink" content-type="dwc:verbatimLocality" xlink:type="simple">Topanga Canyon</named-content>; verbatimElevation: <named-content xmlns:xlink="http://www.w3.org/1999/xlink" content-type="dwc:verbatimElevation" xlink:type="simple">250 m</named-content>; minimumElevationInMeters: <named-content xmlns:xlink="http://www.w3.org/1999/xlink" content-type="dwc:minimumElevationInMeters" xlink:type="simple">250</named-content>; maximumElevationInMeters: <named-content xmlns:xlink="http://www.w3.org/1999/xlink" content-type="dwc:maximumElevationInMeters" xlink:type="simple">250</named-content>; decimalLatitude: <named-content xmlns:xlink="http://www.w3.org/1999/xlink" content-type="dwc:decimalLatitude" xlink:type="simple">34.08</named-content>; decimalLongitude: <named-content xmlns:xlink="http://www.w3.org/1999/xlink" content-type="dwc:decimalLongitude" xlink:type="simple">-118.60</named-content>; <bold>Event:</bold> samplingProtocol: <named-content xmlns:xlink="http://www.w3.org/1999/xlink" content-type="dwc:samplingProtocol" xlink:type="simple">Malaise trap</named-content>; verbatimEventDate: <named-content xmlns:xlink="http://www.w3.org/1999/xlink" content-type="dwc:verbatimEventDate" xlink:type="simple">7-14.iii.1994</named-content>; <bold>Record Level:</bold> institutionID: <named-content xmlns:xlink="http://www.w3.org/1999/xlink" content-type="dwc:institutionID" xlink:type="simple">LACM</named-content>; basisOfRecord: <named-content xmlns:xlink="http://www.w3.org/1999/xlink" content-type="dwc:basisOfRecord" xlink:type="simple">PreservedSpecimen</named-content></p></list-item><list-item><p><bold>Type status:</bold> <named-content xmlns:xlink="http://www.w3.org/1999/xlink" content-type="dwc:typeStatus" xlink:type="simple">Paratype</named-content>. <bold>Occurrence:</bold> recordedBy: <named-content xmlns:xlink="http://www.w3.org/1999/xlink" content-type="dwc:recordedBy" xlink:type="simple">B.V.Brown</named-content>; individualCount: <named-content xmlns:xlink="http://www.w3.org/1999/xlink" content-type="dwc:individualCount" xlink:type="simple">3</named-content>; sex: <named-content xmlns:xlink="http://www.w3.org/1999/xlink" content-type="dwc:sex" xlink:type="simple">male</named-content>; lifeStage: <named-content xmlns:xlink="http://www.w3.org/1999/xlink" content-type="dwc:lifeStage" xlink:type="simple">adult</named-content>; <bold>Location:</bold> country: <named-content xmlns:xlink="http://www.w3.org/1999/xlink" content-type="dwc:country" xlink:type="simple">USA</named-content>; stateProvince: <named-content xmlns:xlink="http://www.w3.org/1999/xlink" content-type="dwc:stateProvince" xlink:type="simple">California</named-content>; county: <named-content xmlns:xlink="http://www.w3.org/1999/xlink" content-type="dwc:county" xlink:type="simple">San Luis Obispo</named-content>; locality: <named-content xmlns:xlink="http://www.w3.org/1999/xlink" content-type="dwc:locality" xlink:type="simple">Los Osos,Pecho Willows</named-content>; verbatimLocality: <named-content xmlns:xlink="http://www.w3.org/1999/xlink" content-type="dwc:verbatimLocality" xlink:type="simple">Pecho Willows</named-content>; verbatimElevation: <named-content xmlns:xlink="http://www.w3.org/1999/xlink" content-type="dwc:verbatimElevation" xlink:type="simple">5 m</named-content>; decimalLatitude: <named-content xmlns:xlink="http://www.w3.org/1999/xlink" content-type="dwc:decimalLatitude" xlink:type="simple">35.317</named-content>; decimalLongitude: <named-content xmlns:xlink="http://www.w3.org/1999/xlink" content-type="dwc:decimalLongitude" xlink:type="simple">-120.853</named-content>; <bold>Event:</bold> samplingProtocol: <named-content xmlns:xlink="http://www.w3.org/1999/xlink" content-type="dwc:samplingProtocol" xlink:type="simple">Malaise trap</named-content>; verbatimEventDate: <named-content xmlns:xlink="http://www.w3.org/1999/xlink" content-type="dwc:verbatimEventDate" xlink:type="simple">2-8.vii.2017</named-content>; eventRemarks: <named-content xmlns:xlink="http://www.w3.org/1999/xlink" content-type="dwc:eventRemarks" xlink:type="simple">old field near bay</named-content>; <bold>Record Level:</bold> institutionID: <named-content xmlns:xlink="http://www.w3.org/1999/xlink" content-type="dwc:institutionID" xlink:type="simple">LACM</named-content>; basisOfRecord: <named-content xmlns:xlink="http://www.w3.org/1999/xlink" content-type="dwc:basisOfRecord" xlink:type="simple">PreservedSpecimen</named-content></p></list-item><list-item><p><bold>Type status:</bold> <named-content xmlns:xlink="http://www.w3.org/1999/xlink" content-type="dwc:typeStatus" xlink:type="simple">Paratype</named-content>. <bold>Occurrence:</bold> recordedBy: <named-content xmlns:xlink="http://www.w3.org/1999/xlink" content-type="dwc:recordedBy" xlink:type="simple">B.V.Brown</named-content>; individualCount: <named-content xmlns:xlink="http://www.w3.org/1999/xlink" content-type="dwc:individualCount" xlink:type="simple">3</named-content>; sex: <named-content xmlns:xlink="http://www.w3.org/1999/xlink" content-type="dwc:sex" xlink:type="simple">male</named-content>; lifeStage: <named-content xmlns:xlink="http://www.w3.org/1999/xlink" content-type="dwc:lifeStage" xlink:type="simple">adult</named-content>; <bold>Location:</bold> country: <named-content xmlns:xlink="http://www.w3.org/1999/xlink" content-type="dwc:country" xlink:type="simple">USA</named-content>; stateProvince: <named-content xmlns:xlink="http://www.w3.org/1999/xlink" content-type="dwc:stateProvince" xlink:type="simple">California</named-content>; county: <named-content xmlns:xlink="http://www.w3.org/1999/xlink" content-type="dwc:county" xlink:type="simple">San Luis Obispo</named-content>; locality: <named-content xmlns:xlink="http://www.w3.org/1999/xlink" content-type="dwc:locality" xlink:type="simple">Rancho El Chorro</named-content>; verbatimElevation: <named-content xmlns:xlink="http://www.w3.org/1999/xlink" content-type="dwc:verbatimElevation" xlink:type="simple">110 m</named-content>; decimalLatitude: <named-content xmlns:xlink="http://www.w3.org/1999/xlink" content-type="dwc:decimalLatitude" xlink:type="simple">35.34</named-content>; decimalLongitude: <named-content xmlns:xlink="http://www.w3.org/1999/xlink" content-type="dwc:decimalLongitude" xlink:type="simple">-120.73</named-content>; <bold>Event:</bold> samplingProtocol: <named-content xmlns:xlink="http://www.w3.org/1999/xlink" content-type="dwc:samplingProtocol" xlink:type="simple">Malaise trap</named-content>; verbatimEventDate: <named-content xmlns:xlink="http://www.w3.org/1999/xlink" content-type="dwc:verbatimEventDate" xlink:type="simple">5-8.vii.2017</named-content>; habitat: <named-content xmlns:xlink="http://www.w3.org/1999/xlink" content-type="dwc:habitat" xlink:type="simple">forest near stream</named-content>; <bold>Record Level:</bold> collectionID: <named-content xmlns:xlink="http://www.w3.org/1999/xlink" content-type="dwc:collectionID" xlink:type="simple">LACM</named-content>; basisOfRecord: <named-content xmlns:xlink="http://www.w3.org/1999/xlink" content-type="dwc:basisOfRecord" xlink:type="simple">Preserved specimen</named-content></p></list-item><list-item><p><bold>Type status:</bold> <named-content xmlns:xlink="http://www.w3.org/1999/xlink" content-type="dwc:typeStatus" xlink:type="simple">Paratype</named-content>. <bold>Occurrence:</bold> recordedBy: <named-content xmlns:xlink="http://www.w3.org/1999/xlink" content-type="dwc:recordedBy" xlink:type="simple">P.H.Arnaud</named-content>; individualCount: <named-content xmlns:xlink="http://www.w3.org/1999/xlink" content-type="dwc:individualCount" xlink:type="simple">7</named-content>; sex: <named-content xmlns:xlink="http://www.w3.org/1999/xlink" content-type="dwc:sex" xlink:type="simple">male</named-content>; lifeStage: <named-content xmlns:xlink="http://www.w3.org/1999/xlink" content-type="dwc:lifeStage" xlink:type="simple">adult</named-content>; <bold>Location:</bold> country: <named-content xmlns:xlink="http://www.w3.org/1999/xlink" content-type="dwc:country" xlink:type="simple">USA</named-content>; stateProvince: <named-content xmlns:xlink="http://www.w3.org/1999/xlink" content-type="dwc:stateProvince" xlink:type="simple">California</named-content>; county: <named-content xmlns:xlink="http://www.w3.org/1999/xlink" content-type="dwc:county" xlink:type="simple">San Mateo</named-content>; locality: <named-content xmlns:xlink="http://www.w3.org/1999/xlink" content-type="dwc:locality" xlink:type="simple">Palo Alto, Stanford University</named-content>; <bold>Event:</bold> samplingProtocol: <named-content xmlns:xlink="http://www.w3.org/1999/xlink" content-type="dwc:samplingProtocol" xlink:type="simple">Malaise trap</named-content>; verbatimEventDate: <named-content xmlns:xlink="http://www.w3.org/1999/xlink" content-type="dwc:verbatimEventDate" xlink:type="simple">1-15.i.1995</named-content>; <bold>Record Level:</bold> institutionID: <named-content xmlns:xlink="http://www.w3.org/1999/xlink" content-type="dwc:institutionID" xlink:type="simple">CAS, CSCA, LACM</named-content>; basisOfRecord: <named-content xmlns:xlink="http://www.w3.org/1999/xlink" content-type="dwc:basisOfRecord" xlink:type="simple">PreservedSpecimen</named-content></p></list-item><list-item><p><bold>Type status:</bold> <named-content xmlns:xlink="http://www.w3.org/1999/xlink" content-type="dwc:typeStatus" xlink:type="simple">Paratype</named-content>. <bold>Occurrence:</bold> recordedBy: <named-content xmlns:xlink="http://www.w3.org/1999/xlink" content-type="dwc:recordedBy" xlink:type="simple">P.H.Arnaud</named-content>; individualCount: <named-content xmlns:xlink="http://www.w3.org/1999/xlink" content-type="dwc:individualCount" xlink:type="simple">3</named-content>; sex: <named-content xmlns:xlink="http://www.w3.org/1999/xlink" content-type="dwc:sex" xlink:type="simple">male</named-content>; lifeStage: <named-content xmlns:xlink="http://www.w3.org/1999/xlink" content-type="dwc:lifeStage" xlink:type="simple">adult</named-content>; <bold>Location:</bold> country: <named-content xmlns:xlink="http://www.w3.org/1999/xlink" content-type="dwc:country" xlink:type="simple">USA</named-content>; stateProvince: <named-content xmlns:xlink="http://www.w3.org/1999/xlink" content-type="dwc:stateProvince" xlink:type="simple">California</named-content>; county: <named-content xmlns:xlink="http://www.w3.org/1999/xlink" content-type="dwc:county" xlink:type="simple">San Mateo</named-content>; locality: <named-content xmlns:xlink="http://www.w3.org/1999/xlink" content-type="dwc:locality" xlink:type="simple">Palo Alto, Stanford University</named-content>; <bold>Event:</bold> samplingProtocol: <named-content xmlns:xlink="http://www.w3.org/1999/xlink" content-type="dwc:samplingProtocol" xlink:type="simple">Malaise trap</named-content>; verbatimEventDate: <named-content xmlns:xlink="http://www.w3.org/1999/xlink" content-type="dwc:verbatimEventDate" xlink:type="simple">26-31.xii.1994</named-content>; <bold>Record Level:</bold> institutionID: <named-content xmlns:xlink="http://www.w3.org/1999/xlink" content-type="dwc:institutionID" xlink:type="simple">LACM</named-content>; basisOfRecord: <named-content xmlns:xlink="http://www.w3.org/1999/xlink" content-type="dwc:basisOfRecord" xlink:type="simple">PreservedSpecimen</named-content></p></list-item></list></tp:treatment-sec><tp:treatment-sec sec-type="Description"><title>Description</title><p>See Table <xref ref-type="table" rid="T5012422">1</xref>. A CO1 barcode is deposited in the BOLD database as BOLD: ADK7956.</p></tp:treatment-sec><tp:treatment-sec sec-type="Diagnosis"><title>Diagnosis</title><p>This species differs from all North American <italic><tp:taxon-name><tp:taxon-name-part taxon-name-part-type="genus" reg="Megaselia">Megaselia</tp:taxon-name-part></tp:taxon-name></italic>, except those similar to <italic><tp:taxon-name><tp:taxon-name-part taxon-name-part-type="genus" reg="Megaselia">M.</tp:taxon-name-part> <tp:taxon-name-part taxon-name-part-type="species" reg="sulphurizona">sulphurizona</tp:taxon-name-part></tp:taxon-name></italic>, by the contrasting white colour of the posterior abdominal tergites. The lighter coloured halter, stronger ventral abdominal setae (compare with <italic><tp:taxon-name><tp:taxon-name-part taxon-name-part-type="genus" reg="Megaselia">M.</tp:taxon-name-part> <tp:taxon-name-part taxon-name-part-type="species" reg="sulphuriza">sulphuriza</tp:taxon-name-part></tp:taxon-name></italic>, Fig. <xref ref-type="fig" rid="F5012350">4</xref>) and the reduced tergite 5 with large posterior setae further distinguish this species.</p></tp:treatment-sec><tp:treatment-sec sec-type="Etymology"><title>Etymology</title><p>Named in memory of Dr. Patricia Bates Simun and Mr. Richard V. Simun by their daughters, Ann and Mary.</p></tp:treatment-sec><tp:treatment-sec sec-type="Distribution"><title>Distribution</title><p>Known only from California, USA (Fig. <xref ref-type="fig" rid="F5168927">6</xref>).</p></tp:treatment-sec><tp:treatment-sec sec-type="Ecology"><title>Ecology</title><p>The habitats at the sites where this species was collected vary from a willow spring in an interior grassland (Wind Wolves), a sycamore/oak forest near a small creek, a coastal floodplain, an old field near the coast, to an inland urban backyard. Many involve at least some exposed water, but this might be simply a reflection of where we put our Malaise traps.</p></tp:treatment-sec><tp:treatment-sec><!--Section generated to contain objects referenced in tp:taxon-treatment.--><table-wrap id="T5012422" position="float" orientation="portrait"><label>Table 1.</label><caption><p>Description of <italic><tp:taxon-name><tp:taxon-name-part taxon-name-part-type="genus" reg="Megaselia">Megaselia</tp:taxon-name-part> <tp:taxon-name-part taxon-name-part-type="species" reg="simunorum">simunorum</tp:taxon-name-part></tp:taxon-name></italic> new species (Figs <xref ref-type="fig" rid="F5012338">1</xref>, <xref ref-type="fig" rid="F5012342">2</xref>, <xref ref-type="fig" rid="F5012346">3</xref>, <xref ref-type="fig" rid="F5012354">5</xref>)</p></caption><table rules="all" border="1"><tbody><tr><td rowspan="1" colspan="1">
              <bold>Head</bold>
            </td><td rowspan="1" colspan="1"/></tr><tr><td rowspan="1" colspan="1">SA ratio</td><td rowspan="1" colspan="1">0.42-0.68</td></tr><tr><td rowspan="1" colspan="1">VIF position</td><td rowspan="1" colspan="1">normal</td></tr><tr><td rowspan="1" colspan="1">SPS vesicles</td><td rowspan="1" colspan="1">present</td></tr><tr><td rowspan="1" colspan="1">Palpal setae length</td><td rowspan="1" colspan="1">long</td></tr><tr><td rowspan="1" colspan="1">Labellum spinosity</td><td rowspan="1" colspan="1">spinose</td></tr><tr><td rowspan="1" colspan="1">
              <bold>Thorax</bold>
            </td><td rowspan="1" colspan="1"/></tr><tr><td rowspan="1" colspan="1">Anepisternum</td><td rowspan="1" colspan="1">bare</td></tr><tr><td rowspan="1" colspan="1">Relative halter colour</td><td rowspan="1" colspan="1">lighter</td></tr><tr><td rowspan="1" colspan="1"># NP setae</td><td rowspan="1" colspan="1">2</td></tr><tr><td rowspan="1" colspan="1">NP cleft</td><td rowspan="1" colspan="1">absent</td></tr><tr><td rowspan="1" colspan="1">Scutellar setae</td><td rowspan="1" colspan="1">2+2</td></tr><tr><td rowspan="1" colspan="1">
              <bold>Leg</bold>
            </td><td rowspan="1" colspan="1"/></tr><tr><td rowspan="1" colspan="1">ts1 palisade</td><td rowspan="1" colspan="1">1 to 4</td></tr><tr><td rowspan="1" colspan="1">t2 palisade</td><td rowspan="1" colspan="1">0.65-0.75</td></tr><tr><td rowspan="1" colspan="1">t3 comb bifurcate</td><td rowspan="1" colspan="1">absent</td></tr><tr><td rowspan="1" colspan="1">t3 setulae</td><td rowspan="1" colspan="1">PD only</td></tr><tr><td rowspan="1" colspan="1">f3 basal setae</td><td rowspan="1" colspan="1">B&lt;AV</td></tr><tr><td rowspan="1" colspan="1">f3 basal setae differentiation</td><td rowspan="1" colspan="1">absent</td></tr><tr><td rowspan="1" colspan="1">
              <bold>Wing</bold>
            </td><td rowspan="1" colspan="1">Fig. <xref ref-type="fig" rid="F5012354">5</xref></td></tr><tr><td rowspan="1" colspan="1">Wing Length (mm)</td><td rowspan="1" colspan="1">1.49-1.88</td></tr><tr><td rowspan="1" colspan="1">Subcosta</td><td rowspan="1" colspan="1">complete (but apically faint)</td></tr><tr><td rowspan="1" colspan="1">R seta</td><td rowspan="1" colspan="1">long</td></tr><tr><td rowspan="1" colspan="1">R2+3</td><td rowspan="1" colspan="1">present</td></tr><tr><td rowspan="1" colspan="1">Costal index</td><td rowspan="1" colspan="1">0.36-0.45</td></tr><tr><td rowspan="1" colspan="1">Costal ratios</td><td rowspan="1" colspan="1">2.83-3.77: 1.44-2.08: 1</td></tr><tr><td rowspan="1" colspan="1">Costal setae length (mm)</td><td rowspan="1" colspan="1">0.10-0.14</td></tr><tr><td rowspan="1" colspan="1">Number alular setae</td><td rowspan="1" colspan="1">3</td></tr><tr><td rowspan="1" colspan="1">Alular setae length (mm)</td><td rowspan="1" colspan="1">0.09-0.14</td></tr><tr><td rowspan="1" colspan="1">Wing colour</td><td rowspan="1" colspan="1">lightly infuscated/ clear</td></tr><tr><td rowspan="1" colspan="1">
              <bold>Genitalia</bold>
            </td><td rowspan="1" colspan="1">Fig. <xref ref-type="fig" rid="F5012346">3</xref></td></tr><tr><td rowspan="1" colspan="1">AT length</td><td rowspan="1" colspan="1">AT&lt;E</td></tr><tr><td rowspan="1" colspan="1">E setation</td><td rowspan="1" colspan="1">hairs + bristles</td></tr><tr><td rowspan="1" colspan="1">General Remarks</td><td rowspan="1" colspan="1">Membranous, semi-circular white spot on tergites 5 and 6; abdominal venter with conspicuous plumose setae coming out of sclerotised sockets.</td></tr></tbody></table></table-wrap><fig id="F5012338" position="float" orientation="portrait"><object-id xmlns:xlink="http://www.w3.org/1999/xlink" xlink:type="simple">10.3897/BDJ.7.e34310.figure1</object-id><label>Figure 1.</label><caption><p><italic><tp:taxon-name><tp:taxon-name-part taxon-name-part-type="genus" reg="Megaselia">Megaselia</tp:taxon-name-part> <tp:taxon-name-part taxon-name-part-type="species" reg="sinumorum">sinumorum</tp:taxon-name-part></tp:taxon-name></italic> new species, male, lateral.</p></caption><graphic xmlns:xlink="http://www.w3.org/1999/xlink" xlink:href="bdj-07-e34310-g001.jpg" position="float" id="oo_267657.jpg" orientation="portrait" xlink:type="simple"/></fig><fig id="F5012342" position="float" orientation="portrait"><object-id xmlns:xlink="http://www.w3.org/1999/xlink" xlink:type="simple">10.3897/BDJ.7.e34310.figure2</object-id><label>Figure 2.</label><caption><p><italic><tp:taxon-name><tp:taxon-name-part taxon-name-part-type="genus" reg="Megaselia">Megaselia</tp:taxon-name-part> <tp:taxon-name-part taxon-name-part-type="species" reg="simunorum">simunorum</tp:taxon-name-part></tp:taxon-name></italic> new species, male abdomen, dorsal.</p></caption><graphic xmlns:xlink="http://www.w3.org/1999/xlink" xlink:href="bdj-07-e34310-g002.jpg" position="float" id="oo_267658.jpg" orientation="portrait" xlink:type="simple"/></fig><fig id="F5012346" position="float" orientation="portrait"><object-id xmlns:xlink="http://www.w3.org/1999/xlink" xlink:type="simple">10.3897/BDJ.7.e34310.figure3</object-id><label>Figure 3.</label><caption><p><italic><tp:taxon-name><tp:taxon-name-part taxon-name-part-type="genus" reg="Megaselia">Megaselia</tp:taxon-name-part> <tp:taxon-name-part taxon-name-part-type="species" reg="simunorum">simunorum</tp:taxon-name-part></tp:taxon-name></italic> new species, male, abdomen lateral.</p></caption><graphic xmlns:xlink="http://www.w3.org/1999/xlink" xlink:href="bdj-07-e34310-g003.jpg" position="float" id="oo_267659.jpg" orientation="portrait" xlink:type="simple"/></fig><fig id="F5012354" position="float" orientation="portrait"><object-id xmlns:xlink="http://www.w3.org/1999/xlink" xlink:type="simple">10.3897/BDJ.7.e34310.figure5</object-id><label>Figure 5.</label><caption><p><italic><tp:taxon-name><tp:taxon-name-part taxon-name-part-type="genus" reg="Megaselia">Megaselia</tp:taxon-name-part> <tp:taxon-name-part taxon-name-part-type="species" reg="simunorum">simunorum</tp:taxon-name-part></tp:taxon-name></italic> new species, wing</p></caption><graphic xmlns:xlink="http://www.w3.org/1999/xlink" xlink:href="bdj-07-e34310-g005.jpg" position="float" id="oo_269388.jpg" orientation="portrait" xlink:type="simple"/></fig><fig id="F5012350" position="float" orientation="portrait"><object-id xmlns:xlink="http://www.w3.org/1999/xlink" xlink:type="simple">10.3897/BDJ.7.e34310.figure4</object-id><label>Figure 4.</label><caption><p><italic><tp:taxon-name><tp:taxon-name-part taxon-name-part-type="genus" reg="Megaselia">Megaselia</tp:taxon-name-part> <tp:taxon-name-part taxon-name-part-type="species" reg="sulphurizona">sulphurizona</tp:taxon-name-part></tp:taxon-name></italic> Borgmeier, male abdomen, lateral.</p></caption><graphic xmlns:xlink="http://www.w3.org/1999/xlink" xlink:href="bdj-07-e34310-g004.jpg" position="float" id="oo_267663.jpg" orientation="portrait" xlink:type="simple"/></fig><fig id="F5168927" position="float" orientation="portrait"><object-id xmlns:xlink="http://www.w3.org/1999/xlink" xlink:type="simple">10.3897/BDJ.7.e34310.figure6</object-id><label>Figure 6.</label><caption><p>Distribution of <italic><tp:taxon-name><tp:taxon-name-part taxon-name-part-type="genus" reg="Megaselia">M.</tp:taxon-name-part> <tp:taxon-name-part taxon-name-part-type="species" reg="simunorum">simunorum</tp:taxon-name-part></tp:taxon-name></italic> new species in California.</p></caption><graphic xmlns:xlink="http://www.w3.org/1999/xlink" xlink:href="bdj-07-e34310-g006.jpg" position="float" id="oo_277060.jpg" orientation="portrait" xlink:type="simple"/></fig></tp:treatment-sec></tp:taxon-treatment>
